# Supplementary material for: Structural Activity Relationship Analysis of New Diphenyl PFI-3 Analogues Targeting for the Treatment of Glioblastoma
Source: Pharmaceuticals (Basel). 2025 Apr 23;18(5):608. doi: 10.3390/ph18050608 (PMC12114682; doi:10.3390/ph18050608)
Supplement: Supplementary file 1 [file pharmaceuticals-18-00608-s001.zip]

Archive with 1 entries (1 files):
- pharmaceuticals-3580731-supplementary.pdf
